# Supplementary material for: Mutational analysis of two residues in the DYRK homology box of the protein kinase DYRK1A
Source: BMC Res Notes. 2018 May 15;11:297. doi: 10.1186/s13104-018-3416-4 (PMC5952693; doi:10.1186/s13104-018-3416-4)
Supplement: Supplementary file 2 — Additional file 2. Assay results underlying the column diagrams in table form. [file 13104_2018_3416_MOESM2_ESM.xlsx]

## Sheet: Fig. 2B (pTyr HeLa)
	Immunoreactivity -BG
EXP1	PTyr361	GFP	pTyr/GFP		relative to WT
D1A wt	36511070	28899147	1.2634		1
D138P	25047821	25729065	0.973522		0.77056
K150C	18874728	22617722	0.834511		0.66053
EXP2	PTyr361	GFP	Ratio
D1A wt	1.61922e+06	899829	1.79947		1
D138P	2.16239e+06	1.08306e+06	1.99656		1.10952
K150C	397572	682980	0.582114		0.323491
EXP3	PTyr361	GFP	Ratio
D1A wt	36511070	28899147	1.2634		1
D138P	25047821	25729065	0.973522		0.77056
K150C	18874728	22617722	0.834511		0.66053
EXP4	PTyr361	GFP	Ratio
D1A wt	17386084	2106283	8.25439		1
D138P	27248018	2950477	9.23512		1.11881
K150C	18879953	2248517	8.39662		1.01723
EXP5	PTyr361	GFP	Ratio
WT	11042560	12296940	0.897993		1
D138P	11404330	12505020	0.91198		1.01558
K150C	10244600	11603590	0.882882		0.983173
EXP6	PTyr361	GFP	Ratio
WT	3688935	8471242	0.435466		1
D138P	4031627	8227479	0.49002		1.12528
K150C	5919306	8129332	0.728142		1.6721

## Sheet: Fig. 2C (Kinase Assay)
	32P ( cpm) in triplicate			mean
EXP1					Immunoreactivity -BG	Ratio		relative to W
D1A wt	610175	688315	695839	664776	17424897	0.0381509		1
D138P	725271	655943	656666	679293	19595531	0.0346657		0.908646										mean	SD
K150C	666647	668706	592728	642694	21192483	0.0303265		0.794908
																		#DIV/0!	#DIV/0!
																		#DIV/0!	#DIV/0!
EXP2																		#DIV/0!	#DIV/0!
D1A wt	309548	316322	266500	297457	23173547	0.0128361		1
D138P	265303	261003	226963	251090	26948481	0.0093174		0.725877
K150C	262315	264487	245802	257535	16616558	0.0154987		1.20743
EXP3
D1A wt	150317	161373	167567	159753	11029567	0.014484		1
D138P	156148	174107	169075	166443	11570967	0.0143845		0.993131
K150C	182127	198895	206496	195840	10555382	0.0185535		1.28097
EXP4
D1A wt	113211	103067	110678	108985	4327493	0.0251844		1
D138P	135385	147384	145592	142787	8588639	0.0166251		0.660136
K150C	145749	154220	156410	152126	5266137	0.0288876		1.14705

## Sheet: pTyr in vitro
EXP1	PTyr361	StrepTactin	ratio		relative to WT
D1A wt	23866175	15707362	1.51943		1
D138P	10518738	23959949	0.439013		0.288934
K150C	5032029	15208168	0.330877		0.217764
L295F	9444765	22762971	0.414918		0.273075
EXP2	PTyr361	StrepTactin	ratio		relative to WT
D1A wt	44873909	19160139	2.34205		1
D138P	39656004	32392257	1.22424		0.522724
K150C	15671049	24222001	0.646976		0.276244
EXP3	PTyr361	StrepTactin	ratio		relative to WT
D1A wt	14593425	14046921	1.03891		1
D138P	6883841	24803647	0.277533		0.26714
K150C	4477755	17769042	0.251998		0.242561
L295F	6290831	26992457	0.233059		0.224331
